# Supplementary material for: The Self-Limiting Dynamics of TGF-β Signaling In Silico and In Vitro, with Negative Feedback through PPM1A Upregulation
Source: PLoS Comput Biol. 2014 Jun 5;10(6):e1003573. doi: 10.1371/journal.pcbi.1003573 (PMC4105941; doi:10.1371/journal.pcbi.1003573)
Supplement: Dataset S1 — SBML file for Model 1. (XML) [file pcbi.1003573.s023.xml]

<?xml version="1.0" encoding="UTF-8"?>
<!-- Created by COPASI version 4.8 (Build 35) on 2012-11-15 20:50 with libSBML version 4.2.0. -->
<sbml xmlns="http://www.sbml.org/sbml/level2/version4" level="2" version="4">
  <model metaid="COPASI1" id="Model_1" name="Model 1">
    <notes>
      <body xmlns="http://www.w3.org/1999/xhtml"/>
    </notes>
    <annotation>
      <COPASI xmlns="http://www.copasi.org/static/sbml">
        <rdf:RDF xmlns:dcterms="http://purl.org/dc/terms/" xmlns:rdf="http://www.w3.org/1999/02/22-rdf-syntax-ns#">
          <rdf:Description rdf:about="#COPASI1">
            <dcterms:created>
              <rdf:Description>
                <dcterms:W3CDTF>2012-11-15T20:19:32Z</dcterms:W3CDTF>
              </rdf:Description>
            </dcterms:created>
          </rdf:Description>
        </rdf:RDF>
      </COPASI>
    </annotation>
    <listOfFunctionDefinitions>
      <functionDefinition id="function_1" name="Constant flux (irreversible)">
        <math xmlns="http://www.w3.org/1998/Math/MathML">
          <lambda>
            <bvar>
              <ci> v </ci>
            </bvar>
            <ci> v </ci>
          </lambda>
        </math>
      </functionDefinition>
    </listOfFunctionDefinitions>
    <listOfUnitDefinitions>
      <unitDefinition id="volume" name="volume">
        <listOfUnits>
          <unit kind="litre" scale="-3"/>
        </listOfUnits>
      </unitDefinition>
      <unitDefinition id="time" name="time">
        <listOfUnits>
          <unit kind="second" multiplier="60"/>
        </listOfUnits>
      </unitDefinition>
      <unitDefinition id="substance" name="substance">
        <listOfUnits>
          <unit kind="mole" scale="-9"/>
        </listOfUnits>
      </unitDefinition>
    </listOfUnitDefinitions>
    <listOfCompartments>
      <compartment id="compartment_1" name="compartment" size="1"/>
    </listOfCompartments>
    <listOfSpecies>
      <species id="species_1" name="T1R_Surf" compartment="compartment_1" initialConcentration="0.237"/>
      <species id="species_2" name="T1R_Cave" compartment="compartment_1" initialConcentration="2.092"/>
      <species id="species_3" name="T1R_EE" compartment="compartment_1" initialConcentration="2.06"/>
      <species metaid="COPASI2" id="species_4" name="T2R_Surf" compartment="compartment_1" initialConcentration="0.202">
        <annotation>
          <COPASI xmlns="http://www.copasi.org/static/sbml">
            <rdf:RDF xmlns:dcterms="http://purl.org/dc/terms/" xmlns:rdf="http://www.w3.org/1999/02/22-rdf-syntax-ns#">
              <rdf:Description rdf:about="#COPASI2">
                <dcterms:created>
                  <rdf:Description>
                    <dcterms:W3CDTF>2012-11-15T20:26:47Z</dcterms:W3CDTF>
                  </rdf:Description>
                </dcterms:created>
              </rdf:Description>
            </rdf:RDF>
          </COPASI>
        </annotation>
      </species>
      <species id="species_5" name="T2R_Cave" compartment="compartment_1" initialConcentration="1.778"/>
      <species id="species_6" name="T2R_EE" compartment="compartment_1" initialConcentration="1.148"/>
      <species id="species_7" name="LRC_Surf" compartment="compartment_1" initialConcentration="0"/>
      <species id="species_8" name="LRC_Cave" compartment="compartment_1" initialConcentration="0"/>
      <species id="species_9" name="LRC_EE" compartment="compartment_1" initialConcentration="0"/>
      <species metaid="COPASI3" id="species_10" name="Smad2_Cyt" compartment="compartment_1" initialConcentration="494.67">
        <annotation>
          <COPASI xmlns="http://www.copasi.org/static/sbml">
            <rdf:RDF xmlns:dcterms="http://purl.org/dc/terms/" xmlns:rdf="http://www.w3.org/1999/02/22-rdf-syntax-ns#">
              <rdf:Description rdf:about="#COPASI3">
                <dcterms:created>
                  <rdf:Description>
                    <dcterms:W3CDTF>2012-11-15T20:26:10Z</dcterms:W3CDTF>
                  </rdf:Description>
                </dcterms:created>
              </rdf:Description>
            </rdf:RDF>
          </COPASI>
        </annotation>
      </species>
      <species id="species_11" name="Smad2_Cyt_P" compartment="compartment_1" initialConcentration="0"/>
      <species id="species_12" name="Smad2_Nuc_P" compartment="compartment_1" initialConcentration="0"/>
      <species metaid="COPASI4" id="species_13" name="Smad2_Nuc" compartment="compartment_1" initialConcentration="76.76">
        <annotation>
          <COPASI xmlns="http://www.copasi.org/static/sbml">
            <rdf:RDF xmlns:dcterms="http://purl.org/dc/terms/" xmlns:rdf="http://www.w3.org/1999/02/22-rdf-syntax-ns#">
              <rdf:Description rdf:about="#COPASI4">
                <dcterms:created>
                  <rdf:Description>
                    <dcterms:W3CDTF>2012-11-15T20:22:59Z</dcterms:W3CDTF>
                  </rdf:Description>
                </dcterms:created>
              </rdf:Description>
            </rdf:RDF>
          </COPASI>
        </annotation>
      </species>
      <species id="species_14" name="Smad4_Cyt" compartment="compartment_1" initialConcentration="666.65"/>
      <species metaid="COPASI5" id="species_15" name="Smad4_Nuc" compartment="compartment_1" initialConcentration="666.65">
        <annotation>
          <COPASI xmlns="http://www.copasi.org/static/sbml">
            <rdf:RDF xmlns:dcterms="http://purl.org/dc/terms/" xmlns:rdf="http://www.w3.org/1999/02/22-rdf-syntax-ns#">
              <rdf:Description rdf:about="#COPASI5">
                <dcterms:created>
                  <rdf:Description>
                    <dcterms:W3CDTF>2012-11-15T20:45:55Z</dcterms:W3CDTF>
                  </rdf:Description>
                </dcterms:created>
              </rdf:Description>
            </rdf:RDF>
          </COPASI>
        </annotation>
      </species>
      <species id="species_18" name="TGF_b" compartment="compartment_1" initialConcentration="494.67"/>
      <species id="species_19" name="T2R_Surf_P" compartment="compartment_1" initialConcentration="0"/>
      <species id="species_20" name="T1R_T2R" compartment="compartment_1" initialConcentration="0"/>
      <species id="species_21" name="LRC_Smad2" compartment="compartment_1" initialConcentration="0"/>
      <species id="species_43" name="T2R_Cave_P" compartment="compartment_1" initialConcentration="0"/>
      <species id="species_45" name="T2R_EE_P" compartment="compartment_1" initialConcentration="0"/>
      <species id="species_22" name="Smad22_Complex_Cyt" compartment="compartment_1" initialConcentration="0"/>
      <species id="species_23" name="Smad24_Complex_Cyt" compartment="compartment_1" initialConcentration="0"/>
      <species id="species_24" name="Smad24_Complex_Nuc" compartment="compartment_1" initialConcentration="0"/>
      <species id="species_25" name="Smad22_Complex_Nuc" compartment="compartment_1" initialConcentration="0"/>
      <species id="species_16" name="LRC_EE_RI" compartment="compartment_1" initialConcentration="0"/>
      <species metaid="COPASI6" id="species_17" name="RI" compartment="compartment_1" initialConcentration="0">
        <annotation>
          <COPASI xmlns="http://www.copasi.org/static/sbml">
            <rdf:RDF xmlns:dcterms="http://purl.org/dc/terms/" xmlns:rdf="http://www.w3.org/1999/02/22-rdf-syntax-ns#">
              <rdf:Description rdf:about="#COPASI6">
                <dcterms:created>
                  <rdf:Description>
                    <dcterms:W3CDTF>2012-11-15T20:45:38Z</dcterms:W3CDTF>
                  </rdf:Description>
                </dcterms:created>
              </rdf:Description>
            </rdf:RDF>
          </COPASI>
        </annotation>
      </species>
    </listOfSpecies>
    <listOfParameters>
      <parameter id="parameter_3" name="kdeph_pSmad2" value="0"/>
      <parameter id="parameter_4" name="kdeg_pSmad2" value="0"/>
      <parameter id="parameter_5" name="kiEE" value="0.33"/>
      <parameter id="parameter_6" name="krEE" value="0.033"/>
      <parameter id="parameter_7" name="kiCave" value="0.33"/>
      <parameter id="parameter_8" name="krCave" value="0.0374"/>
      <parameter metaid="COPASI7" id="parameter_9" name="kcd" value="0.005">
        <annotation>
          <COPASI xmlns="http://www.copasi.org/static/sbml">
            <rdf:RDF xmlns:dcterms="http://purl.org/dc/terms/" xmlns:rdf="http://www.w3.org/1999/02/22-rdf-syntax-ns#">
              <rdf:Description rdf:about="#COPASI7">
                <dcterms:created>
                  <rdf:Description>
                    <dcterms:W3CDTF>2012-11-15T20:28:13Z</dcterms:W3CDTF>
                  </rdf:Description>
                </dcterms:created>
              </rdf:Description>
            </rdf:RDF>
          </COPASI>
        </annotation>
      </parameter>
      <parameter id="parameter_10" name="klid" value="0"/>
      <parameter id="parameter_11" name="kT1R_deg" value="0.005"/>
      <parameter id="parameter_12" name="kT2R_deg" value="0.025"/>
      <parameter id="parameter_13" name="kSmad2_imp" value="0.054"/>
      <parameter id="parameter_14" name="kSmad2_exp" value="0.348"/>
      <parameter id="parameter_15" name="kSmad4_imp" value="0.054"/>
      <parameter id="parameter_16" name="kSmad4_exp" value="0.054"/>
      <parameter id="parameter_17" name="kfSmads_complex" value="0.467"/>
      <parameter id="parameter_18" name="kSmads_complex_imp" value="0.27"/>
      <parameter id="parameter_19" name="krSmads_complex" value="0.2858"/>
      <parameter id="parameter_20" name="vT1R" value="0.0103"/>
      <parameter id="parameter_21" name="vT2R" value="0.02869"/>
      <parameter id="parameter_22" name="krR" value="10000"/>
      <parameter id="parameter_23" name="kLRC1" value="213.3"/>
      <parameter id="parameter_24" name="kLRC2" value="3459"/>
      <parameter id="parameter_25" name="kfSmad2" value="0.03958"/>
      <parameter id="parameter_27" name="krSmad2" value="244300"/>
      <parameter id="parameter_1" name="kfRI" value="100"/>
      <parameter id="parameter_2" name="kbRI" value="684"/>
      <parameter metaid="COPASI8" id="parameter_26" name="pSmad2" value="0" constant="false">
        <annotation>
          <COPASI xmlns="http://www.copasi.org/static/sbml">
            <rdf:RDF xmlns:dcterms="http://purl.org/dc/terms/" xmlns:rdf="http://www.w3.org/1999/02/22-rdf-syntax-ns#">
              <rdf:Description rdf:about="#COPASI8">
                <dcterms:created>
                  <rdf:Description>
                    <dcterms:W3CDTF>2012-11-15T20:46:38Z</dcterms:W3CDTF>
                  </rdf:Description>
                </dcterms:created>
              </rdf:Description>
            </rdf:RDF>
          </COPASI>
        </annotation>
      </parameter>
    </listOfParameters>
    <listOfRules>
      <assignmentRule variable="parameter_26">
        <math xmlns="http://www.w3.org/1998/Math/MathML">
          <apply>
            <plus/>
            <ci> species_11 </ci>
            <ci> species_12 </ci>
            <ci> species_23 </ci>
            <ci> species_24 </ci>
            <apply>
              <times/>
              <ci> species_22 </ci>
              <cn> 2 </cn>
            </apply>
            <apply>
              <times/>
              <ci> species_25 </ci>
              <cn> 2 </cn>
            </apply>
            <ci> species_21 </ci>
          </apply>
        </math>
      </assignmentRule>
    </listOfRules>
    <listOfReactions>
      <reaction metaid="COPASI9" id="reaction_1" name="reaction 01" reversible="false">
        <annotation>
          <COPASI xmlns="http://www.copasi.org/static/sbml">
            <rdf:RDF xmlns:dcterms="http://purl.org/dc/terms/" xmlns:rdf="http://www.w3.org/1999/02/22-rdf-syntax-ns#">
              <rdf:Description rdf:about="#COPASI9">
                <dcterms:created>
                  <rdf:Description>
                    <dcterms:W3CDTF>2012-11-15T20:27:54Z</dcterms:W3CDTF>
                  </rdf:Description>
                </dcterms:created>
              </rdf:Description>
            </rdf:RDF>
          </COPASI>
        </annotation>
        <listOfProducts>
          <speciesReference species="species_1"/>
        </listOfProducts>
        <kineticLaw>
          <math xmlns="http://www.w3.org/1998/Math/MathML">
            <apply>
              <times/>
              <ci> compartment_1 </ci>
              <apply>
                <ci> function_1 </ci>
                <ci> parameter_20 </ci>
              </apply>
            </apply>
          </math>
        </kineticLaw>
      </reaction>
      <reaction id="reaction_2" name="reaction 02" reversible="false">
        <listOfProducts>
          <speciesReference species="species_4"/>
        </listOfProducts>
        <kineticLaw>
          <math xmlns="http://www.w3.org/1998/Math/MathML">
            <apply>
              <times/>
              <ci> compartment_1 </ci>
              <apply>
                <ci> function_1 </ci>
                <ci> parameter_21 </ci>
              </apply>
            </apply>
          </math>
        </kineticLaw>
      </reaction>
      <reaction id="reaction_3" name="reaction 03">
        <listOfReactants>
          <speciesReference species="species_1"/>
        </listOfReactants>
        <listOfProducts>
          <speciesReference species="species_3"/>
        </listOfProducts>
        <kineticLaw>
          <math xmlns="http://www.w3.org/1998/Math/MathML">
            <apply>
              <times/>
              <ci> compartment_1 </ci>
              <apply>
                <minus/>
                <apply>
                  <times/>
                  <ci> parameter_5 </ci>
                  <ci> species_1 </ci>
                </apply>
                <apply>
                  <times/>
                  <ci> parameter_6 </ci>
                  <ci> species_3 </ci>
                </apply>
              </apply>
            </apply>
          </math>
        </kineticLaw>
      </reaction>
      <reaction id="reaction_4" name="reaction 04">
        <listOfReactants>
          <speciesReference species="species_1"/>
        </listOfReactants>
        <listOfProducts>
          <speciesReference species="species_2"/>
        </listOfProducts>
        <kineticLaw>
          <math xmlns="http://www.w3.org/1998/Math/MathML">
            <apply>
              <times/>
              <ci> compartment_1 </ci>
              <apply>
                <minus/>
                <apply>
                  <times/>
                  <ci> parameter_7 </ci>
                  <ci> species_1 </ci>
                </apply>
                <apply>
                  <times/>
                  <ci> parameter_8 </ci>
                  <ci> species_2 </ci>
                </apply>
              </apply>
            </apply>
          </math>
        </kineticLaw>
      </reaction>
      <reaction metaid="COPASI10" id="reaction_5" name="reaction 05">
        <annotation>
          <COPASI xmlns="http://www.copasi.org/static/sbml">
            <rdf:RDF xmlns:dcterms="http://purl.org/dc/terms/" xmlns:rdf="http://www.w3.org/1999/02/22-rdf-syntax-ns#">
              <rdf:Description rdf:about="#COPASI10">
                <dcterms:created>
                  <rdf:Description>
                    <dcterms:W3CDTF>2012-11-15T20:40:46Z</dcterms:W3CDTF>
                  </rdf:Description>
                </dcterms:created>
              </rdf:Description>
            </rdf:RDF>
          </COPASI>
        </annotation>
        <listOfReactants>
          <speciesReference species="species_4"/>
        </listOfReactants>
        <listOfProducts>
          <speciesReference species="species_6"/>
        </listOfProducts>
        <kineticLaw>
          <math xmlns="http://www.w3.org/1998/Math/MathML">
            <apply>
              <times/>
              <ci> compartment_1 </ci>
              <apply>
                <minus/>
                <apply>
                  <times/>
                  <ci> parameter_5 </ci>
                  <ci> species_4 </ci>
                </apply>
                <apply>
                  <times/>
                  <ci> parameter_6 </ci>
                  <ci> species_6 </ci>
                </apply>
              </apply>
            </apply>
          </math>
        </kineticLaw>
      </reaction>
      <reaction id="reaction_6" name="reaction 06">
        <listOfReactants>
          <speciesReference species="species_4"/>
        </listOfReactants>
        <listOfProducts>
          <speciesReference species="species_5"/>
        </listOfProducts>
        <kineticLaw>
          <math xmlns="http://www.w3.org/1998/Math/MathML">
            <apply>
              <times/>
              <ci> compartment_1 </ci>
              <apply>
                <minus/>
                <apply>
                  <times/>
                  <ci> parameter_7 </ci>
                  <ci> species_4 </ci>
                </apply>
                <apply>
                  <times/>
                  <ci> parameter_8 </ci>
                  <ci> species_5 </ci>
                </apply>
              </apply>
            </apply>
          </math>
        </kineticLaw>
      </reaction>
      <reaction id="reaction_7" name="reaction 07">
        <listOfReactants>
          <speciesReference species="species_19"/>
        </listOfReactants>
        <listOfProducts>
          <speciesReference species="species_45"/>
        </listOfProducts>
        <kineticLaw>
          <math xmlns="http://www.w3.org/1998/Math/MathML">
            <apply>
              <times/>
              <ci> compartment_1 </ci>
              <apply>
                <minus/>
                <apply>
                  <times/>
                  <ci> parameter_5 </ci>
                  <ci> species_19 </ci>
                </apply>
                <apply>
                  <times/>
                  <ci> parameter_6 </ci>
                  <ci> species_45 </ci>
                </apply>
              </apply>
            </apply>
          </math>
        </kineticLaw>
      </reaction>
      <reaction id="reaction_8" name="reaction 08">
        <listOfReactants>
          <speciesReference species="species_19"/>
        </listOfReactants>
        <listOfProducts>
          <speciesReference species="species_43"/>
        </listOfProducts>
        <kineticLaw>
          <math xmlns="http://www.w3.org/1998/Math/MathML">
            <apply>
              <times/>
              <ci> compartment_1 </ci>
              <apply>
                <minus/>
                <apply>
                  <times/>
                  <ci> parameter_7 </ci>
                  <ci> species_19 </ci>
                </apply>
                <apply>
                  <times/>
                  <ci> parameter_8 </ci>
                  <ci> species_43 </ci>
                </apply>
              </apply>
            </apply>
          </math>
        </kineticLaw>
      </reaction>
      <reaction id="reaction_9" name="reaction 09" reversible="false">
        <listOfReactants>
          <speciesReference species="species_3"/>
        </listOfReactants>
        <kineticLaw>
          <math xmlns="http://www.w3.org/1998/Math/MathML">
            <apply>
              <times/>
              <ci> compartment_1 </ci>
              <ci> parameter_11 </ci>
              <ci> species_3 </ci>
            </apply>
          </math>
        </kineticLaw>
      </reaction>
      <reaction id="reaction_11" name="reaction 11" reversible="false">
        <listOfReactants>
          <speciesReference species="species_45"/>
        </listOfReactants>
        <kineticLaw>
          <math xmlns="http://www.w3.org/1998/Math/MathML">
            <apply>
              <times/>
              <ci> compartment_1 </ci>
              <ci> parameter_12 </ci>
              <ci> species_45 </ci>
            </apply>
          </math>
        </kineticLaw>
      </reaction>
      <reaction id="reaction_10" name="reaction 10" reversible="false">
        <listOfReactants>
          <speciesReference species="species_6"/>
        </listOfReactants>
        <kineticLaw>
          <math xmlns="http://www.w3.org/1998/Math/MathML">
            <apply>
              <times/>
              <ci> compartment_1 </ci>
              <ci> parameter_12 </ci>
              <ci> species_6 </ci>
            </apply>
          </math>
        </kineticLaw>
      </reaction>
      <reaction id="reaction_12" name="reaction 12" reversible="false">
        <listOfReactants>
          <speciesReference species="species_18"/>
          <speciesReference species="species_4"/>
        </listOfReactants>
        <listOfProducts>
          <speciesReference species="species_19"/>
        </listOfProducts>
        <kineticLaw>
          <math xmlns="http://www.w3.org/1998/Math/MathML">
            <apply>
              <times/>
              <ci> compartment_1 </ci>
              <ci> parameter_23 </ci>
              <ci> species_18 </ci>
              <ci> species_4 </ci>
            </apply>
          </math>
        </kineticLaw>
      </reaction>
      <reaction id="reaction_13" name="reaction 13" reversible="false">
        <listOfReactants>
          <speciesReference species="species_19"/>
          <speciesReference species="species_1"/>
        </listOfReactants>
        <listOfProducts>
          <speciesReference species="species_7"/>
        </listOfProducts>
        <kineticLaw>
          <math xmlns="http://www.w3.org/1998/Math/MathML">
            <apply>
              <times/>
              <ci> compartment_1 </ci>
              <ci> parameter_24 </ci>
              <ci> species_19 </ci>
              <ci> species_1 </ci>
            </apply>
          </math>
        </kineticLaw>
      </reaction>
      <reaction id="reaction_14" name="reaction 14" reversible="false">
        <listOfReactants>
          <speciesReference species="species_7"/>
        </listOfReactants>
        <listOfProducts>
          <speciesReference species="species_9"/>
        </listOfProducts>
        <kineticLaw>
          <math xmlns="http://www.w3.org/1998/Math/MathML">
            <apply>
              <times/>
              <ci> compartment_1 </ci>
              <ci> parameter_5 </ci>
              <ci> species_7 </ci>
            </apply>
          </math>
        </kineticLaw>
      </reaction>
      <reaction id="reaction_15" name="reaction 15" reversible="false">
        <listOfReactants>
          <speciesReference species="species_9"/>
        </listOfReactants>
        <listOfProducts>
          <speciesReference species="species_18"/>
          <speciesReference species="species_20"/>
        </listOfProducts>
        <kineticLaw>
          <math xmlns="http://www.w3.org/1998/Math/MathML">
            <apply>
              <times/>
              <ci> compartment_1 </ci>
              <ci> parameter_6 </ci>
              <ci> species_9 </ci>
            </apply>
          </math>
        </kineticLaw>
      </reaction>
      <reaction id="reaction_16" name="reaction 16" reversible="false">
        <listOfReactants>
          <speciesReference species="species_7"/>
        </listOfReactants>
        <listOfProducts>
          <speciesReference species="species_8"/>
        </listOfProducts>
        <kineticLaw>
          <math xmlns="http://www.w3.org/1998/Math/MathML">
            <apply>
              <times/>
              <ci> compartment_1 </ci>
              <ci> parameter_7 </ci>
              <ci> species_7 </ci>
            </apply>
          </math>
        </kineticLaw>
      </reaction>
      <reaction id="reaction_17" name="reaction 17" reversible="false">
        <listOfReactants>
          <speciesReference species="species_8"/>
        </listOfReactants>
        <listOfProducts>
          <speciesReference species="species_20"/>
          <speciesReference species="species_18"/>
        </listOfProducts>
        <kineticLaw>
          <math xmlns="http://www.w3.org/1998/Math/MathML">
            <apply>
              <times/>
              <ci> compartment_1 </ci>
              <ci> parameter_8 </ci>
              <ci> species_8 </ci>
            </apply>
          </math>
        </kineticLaw>
      </reaction>
      <reaction id="reaction_18" name="reaction 18" reversible="false">
        <listOfReactants>
          <speciesReference species="species_20"/>
        </listOfReactants>
        <listOfProducts>
          <speciesReference species="species_1"/>
          <speciesReference species="species_4"/>
        </listOfProducts>
        <kineticLaw>
          <math xmlns="http://www.w3.org/1998/Math/MathML">
            <apply>
              <times/>
              <ci> compartment_1 </ci>
              <ci> parameter_22 </ci>
              <ci> species_20 </ci>
            </apply>
          </math>
        </kineticLaw>
      </reaction>
      <reaction metaid="COPASI11" id="reaction_19" name="reaction 19" reversible="false">
        <annotation>
          <COPASI xmlns="http://www.copasi.org/static/sbml">
            <rdf:RDF xmlns:dcterms="http://purl.org/dc/terms/" xmlns:rdf="http://www.w3.org/1999/02/22-rdf-syntax-ns#">
              <rdf:Description rdf:about="#COPASI11">
                <dcterms:created>
                  <rdf:Description>
                    <dcterms:W3CDTF>2012-11-15T20:29:52Z</dcterms:W3CDTF>
                  </rdf:Description>
                </dcterms:created>
              </rdf:Description>
            </rdf:RDF>
          </COPASI>
        </annotation>
        <listOfReactants>
          <speciesReference species="species_9"/>
        </listOfReactants>
        <kineticLaw>
          <math xmlns="http://www.w3.org/1998/Math/MathML">
            <apply>
              <times/>
              <ci> compartment_1 </ci>
              <ci> parameter_9 </ci>
              <ci> species_9 </ci>
            </apply>
          </math>
        </kineticLaw>
      </reaction>
      <reaction id="reaction_20" name="reaction 20" reversible="false">
        <listOfReactants>
          <speciesReference species="species_9"/>
          <speciesReference species="species_10"/>
        </listOfReactants>
        <listOfProducts>
          <speciesReference species="species_21"/>
        </listOfProducts>
        <kineticLaw>
          <math xmlns="http://www.w3.org/1998/Math/MathML">
            <apply>
              <times/>
              <ci> compartment_1 </ci>
              <ci> parameter_25 </ci>
              <ci> species_9 </ci>
              <ci> species_10 </ci>
            </apply>
          </math>
        </kineticLaw>
      </reaction>
      <reaction id="reaction_21" name="reaction 21" reversible="false">
        <listOfReactants>
          <speciesReference species="species_21"/>
        </listOfReactants>
        <listOfProducts>
          <speciesReference species="species_9"/>
          <speciesReference species="species_11"/>
        </listOfProducts>
        <kineticLaw>
          <math xmlns="http://www.w3.org/1998/Math/MathML">
            <apply>
              <times/>
              <ci> compartment_1 </ci>
              <ci> parameter_27 </ci>
              <ci> species_21 </ci>
            </apply>
          </math>
        </kineticLaw>
      </reaction>
      <reaction id="reaction_22" name="reaction 22" reversible="false">
        <listOfReactants>
          <speciesReference species="species_11"/>
          <speciesReference species="species_14"/>
        </listOfReactants>
        <listOfProducts>
          <speciesReference species="species_23"/>
        </listOfProducts>
        <kineticLaw>
          <math xmlns="http://www.w3.org/1998/Math/MathML">
            <apply>
              <times/>
              <ci> compartment_1 </ci>
              <ci> parameter_17 </ci>
              <ci> species_11 </ci>
              <ci> species_14 </ci>
            </apply>
          </math>
        </kineticLaw>
      </reaction>
      <reaction id="reaction_23" name="reaction 23" reversible="false">
        <listOfReactants>
          <speciesReference species="species_11" stoichiometry="2"/>
        </listOfReactants>
        <listOfProducts>
          <speciesReference species="species_22"/>
        </listOfProducts>
        <kineticLaw>
          <math xmlns="http://www.w3.org/1998/Math/MathML">
            <apply>
              <times/>
              <ci> compartment_1 </ci>
              <ci> parameter_17 </ci>
              <apply>
                <power/>
                <ci> species_11 </ci>
                <cn> 2 </cn>
              </apply>
            </apply>
          </math>
        </kineticLaw>
      </reaction>
      <reaction id="reaction_24" name="reaction 24">
        <listOfReactants>
          <speciesReference species="species_12"/>
          <speciesReference species="species_15"/>
        </listOfReactants>
        <listOfProducts>
          <speciesReference species="species_24"/>
        </listOfProducts>
        <kineticLaw>
          <math xmlns="http://www.w3.org/1998/Math/MathML">
            <apply>
              <times/>
              <ci> compartment_1 </ci>
              <apply>
                <minus/>
                <apply>
                  <times/>
                  <ci> parameter_17 </ci>
                  <ci> species_12 </ci>
                  <ci> species_15 </ci>
                </apply>
                <apply>
                  <times/>
                  <ci> parameter_19 </ci>
                  <ci> species_24 </ci>
                </apply>
              </apply>
            </apply>
          </math>
        </kineticLaw>
      </reaction>
      <reaction id="reaction_25" name="reaction 25">
        <listOfReactants>
          <speciesReference species="species_12" stoichiometry="2"/>
        </listOfReactants>
        <listOfProducts>
          <speciesReference species="species_25"/>
        </listOfProducts>
        <kineticLaw>
          <math xmlns="http://www.w3.org/1998/Math/MathML">
            <apply>
              <times/>
              <ci> compartment_1 </ci>
              <apply>
                <minus/>
                <apply>
                  <times/>
                  <ci> parameter_17 </ci>
                  <apply>
                    <power/>
                    <ci> species_12 </ci>
                    <cn> 2 </cn>
                  </apply>
                </apply>
                <apply>
                  <times/>
                  <ci> parameter_19 </ci>
                  <ci> species_25 </ci>
                </apply>
              </apply>
            </apply>
          </math>
        </kineticLaw>
      </reaction>
      <reaction id="reaction_26" name="reaction 26">
        <listOfReactants>
          <speciesReference species="species_10"/>
        </listOfReactants>
        <listOfProducts>
          <speciesReference species="species_13"/>
        </listOfProducts>
        <kineticLaw>
          <math xmlns="http://www.w3.org/1998/Math/MathML">
            <apply>
              <times/>
              <ci> compartment_1 </ci>
              <apply>
                <minus/>
                <apply>
                  <times/>
                  <ci> parameter_13 </ci>
                  <ci> species_10 </ci>
                </apply>
                <apply>
                  <times/>
                  <ci> parameter_14 </ci>
                  <ci> species_13 </ci>
                </apply>
              </apply>
            </apply>
          </math>
        </kineticLaw>
      </reaction>
      <reaction id="reaction_27" name="reaction 27">
        <listOfReactants>
          <speciesReference species="species_11"/>
        </listOfReactants>
        <listOfProducts>
          <speciesReference species="species_12"/>
        </listOfProducts>
        <kineticLaw>
          <math xmlns="http://www.w3.org/1998/Math/MathML">
            <apply>
              <times/>
              <ci> compartment_1 </ci>
              <apply>
                <minus/>
                <apply>
                  <times/>
                  <ci> parameter_13 </ci>
                  <ci> species_11 </ci>
                </apply>
                <apply>
                  <times/>
                  <ci> parameter_14 </ci>
                  <ci> species_12 </ci>
                </apply>
              </apply>
            </apply>
          </math>
        </kineticLaw>
      </reaction>
      <reaction id="reaction_28" name="reaction 28">
        <listOfReactants>
          <speciesReference species="species_14"/>
        </listOfReactants>
        <listOfProducts>
          <speciesReference species="species_15"/>
        </listOfProducts>
        <kineticLaw>
          <math xmlns="http://www.w3.org/1998/Math/MathML">
            <apply>
              <times/>
              <ci> compartment_1 </ci>
              <apply>
                <minus/>
                <apply>
                  <times/>
                  <ci> parameter_15 </ci>
                  <ci> species_14 </ci>
                </apply>
                <apply>
                  <times/>
                  <ci> parameter_16 </ci>
                  <ci> species_15 </ci>
                </apply>
              </apply>
            </apply>
          </math>
        </kineticLaw>
      </reaction>
      <reaction id="reaction_29" name="reaction 29" reversible="false">
        <listOfReactants>
          <speciesReference species="species_23"/>
        </listOfReactants>
        <listOfProducts>
          <speciesReference species="species_24"/>
        </listOfProducts>
        <kineticLaw>
          <math xmlns="http://www.w3.org/1998/Math/MathML">
            <apply>
              <times/>
              <ci> compartment_1 </ci>
              <ci> parameter_18 </ci>
              <ci> species_23 </ci>
            </apply>
          </math>
        </kineticLaw>
      </reaction>
      <reaction id="reaction_30" name="reaction 30" reversible="false">
        <listOfReactants>
          <speciesReference species="species_22"/>
        </listOfReactants>
        <listOfProducts>
          <speciesReference species="species_25"/>
        </listOfProducts>
        <kineticLaw>
          <math xmlns="http://www.w3.org/1998/Math/MathML">
            <apply>
              <times/>
              <ci> compartment_1 </ci>
              <ci> parameter_18 </ci>
              <ci> species_22 </ci>
            </apply>
          </math>
        </kineticLaw>
      </reaction>
      <reaction id="reaction_31" name="reaction 31" reversible="false">
        <listOfReactants>
          <speciesReference species="species_8"/>
          <speciesReference species="species_24"/>
        </listOfReactants>
        <listOfProducts>
          <speciesReference species="species_24"/>
        </listOfProducts>
        <kineticLaw>
          <math xmlns="http://www.w3.org/1998/Math/MathML">
            <apply>
              <times/>
              <ci> compartment_1 </ci>
              <ci> parameter_10 </ci>
              <ci> species_8 </ci>
              <ci> species_24 </ci>
            </apply>
          </math>
        </kineticLaw>
      </reaction>
      <reaction id="reaction_32" name="reaction 32" reversible="false">
        <listOfReactants>
          <speciesReference species="species_8"/>
          <speciesReference species="species_25"/>
        </listOfReactants>
        <listOfProducts>
          <speciesReference species="species_25"/>
        </listOfProducts>
        <kineticLaw>
          <math xmlns="http://www.w3.org/1998/Math/MathML">
            <apply>
              <times/>
              <ci> compartment_1 </ci>
              <ci> parameter_10 </ci>
              <ci> species_8 </ci>
              <ci> species_25 </ci>
            </apply>
          </math>
        </kineticLaw>
      </reaction>
      <reaction id="reaction_33" name="reaction 33" reversible="false">
        <listOfReactants>
          <speciesReference species="species_12"/>
        </listOfReactants>
        <listOfProducts>
          <speciesReference species="species_13"/>
        </listOfProducts>
        <kineticLaw>
          <math xmlns="http://www.w3.org/1998/Math/MathML">
            <apply>
              <times/>
              <ci> compartment_1 </ci>
              <ci> parameter_3 </ci>
              <ci> species_12 </ci>
            </apply>
          </math>
        </kineticLaw>
      </reaction>
      <reaction id="reaction_34" name="reaction 34" reversible="false">
        <listOfReactants>
          <speciesReference species="species_12"/>
        </listOfReactants>
        <kineticLaw>
          <math xmlns="http://www.w3.org/1998/Math/MathML">
            <apply>
              <times/>
              <ci> compartment_1 </ci>
              <ci> parameter_4 </ci>
              <ci> species_12 </ci>
            </apply>
          </math>
        </kineticLaw>
      </reaction>
      <reaction metaid="COPASI12" id="reaction_35" name="reaction 73">
        <annotation>
          <COPASI xmlns="http://www.copasi.org/static/sbml">
            <rdf:RDF xmlns:dcterms="http://purl.org/dc/terms/" xmlns:rdf="http://www.w3.org/1999/02/22-rdf-syntax-ns#">
              <rdf:Description rdf:about="#COPASI12">
                <dcterms:created>
                  <rdf:Description>
                    <dcterms:W3CDTF>2012-11-15T20:44:26Z</dcterms:W3CDTF>
                  </rdf:Description>
                </dcterms:created>
              </rdf:Description>
            </rdf:RDF>
          </COPASI>
        </annotation>
        <listOfReactants>
          <speciesReference species="species_9"/>
          <speciesReference species="species_17"/>
        </listOfReactants>
        <listOfProducts>
          <speciesReference species="species_16"/>
        </listOfProducts>
        <kineticLaw>
          <math xmlns="http://www.w3.org/1998/Math/MathML">
            <apply>
              <times/>
              <ci> compartment_1 </ci>
              <apply>
                <minus/>
                <apply>
                  <times/>
                  <ci> k1 </ci>
                  <ci> species_9 </ci>
                  <ci> species_17 </ci>
                </apply>
                <apply>
                  <times/>
                  <ci> k2 </ci>
                  <ci> species_16 </ci>
                </apply>
              </apply>
            </apply>
          </math>
          <listOfParameters>
            <parameter id="k1" name="k1" value="0.1"/>
            <parameter id="k2" name="k2" value="0.1"/>
          </listOfParameters>
        </kineticLaw>
      </reaction>
    </listOfReactions>
  </model>
</sbml>
